# Supplementary material for: Intelligent toy tracking trajectory design based on mobile cloud terminal deployment and depth-first search algorithm
Source: PeerJ Comput Sci. 2024 Jul 15;10:e2187. doi: 10.7717/peerj-cs.2187 (PMC11322987; doi:10.7717/peerj-cs.2187)
Supplement: Supplemental Information 1 [file peerj-cs-10-2187-s001.zip]

Archive with 33 entries (26 files):
- code/
- code/conf.py
- code/data.py
- code/graph.py
- code/models/
- code/models/__init__.py
- code/models/blocks/
- code/models/blocks/__init__.py
- code/models/blocks/decoder_layer.py
- code/models/blocks/encoder_layer.py
- code/models/embedding/
- code/models/embedding/__init__.py
- code/models/embedding/positional_encoding.py
- code/models/embedding/token_embeddings.py
- code/models/embedding/transformer_embedding.py
- code/models/layers/
- code/models/layers/__init__.py
- code/models/layers/layer_norm.py
- code/models/layers/multi_head_attention.py
- code/models/layers/position_wise_feed_forward.py
- code/models/layers/scale_dot_product_attention.py
- code/models/model/
- code/models/model/__init__.py
- code/models/model/decoder.py
- code/models/model/encoder.py
- code/models/model/transformer.py
- code/train.py
- code/util/
- code/util/__init__.py
- code/util/bleu.py
- code/util/data_loader.py
- code/util/epoch_timer.py
- code/util/tokenizer.py
