# Supplementary material for: Intelligent toy tracking trajectory design based on mobile cloud terminal deployment and depth-first search algorithm
Source: PeerJ Comput Sci. 2024 Jul 15;10:e2187. doi: 10.7717/peerj-cs.2187 (PMC11322987; doi:10.7717/peerj-cs.2187)
Supplement: Supplemental Information 1 [file peerj-cs-10-2187-s001.zip › code/conf.py]

import torch

# GPU device setting
device = torch.device("cuda:0" if torch.cuda.is_available() else "cpu")

# model parameter setting
batch_size = 128
max_len = 256
d_model = 512
n_layers = 6
n_heads = 8
ffn_hidden = 2048
drop_prob = 0.1

# optimizer parameter setting
init_lr = 1e-5
factor = 0.9
adam_eps = 5e-9
patience = 10
warmup = 100
epoch = 1000
clip = 1.0
weight_decay = 5e-4
inf = float('inf')
