# Supplementary material for: Intelligent toy tracking trajectory design based on mobile cloud terminal deployment and depth-first search algorithm
Source: PeerJ Comput Sci. 2024 Jul 15;10:e2187. doi: 10.7717/peerj-cs.2187 (PMC11322987; doi:10.7717/peerj-cs.2187)
Supplement: Supplemental Information 1 [file peerj-cs-10-2187-s001.zip › code/data.py]

from conf import *
from util.data_loader import DataLoader
from util.tokenizer import Tokenizer

tokenizer = Tokenizer()
loader = DataLoader(ext=('.en', '.de'),
                    tokenize_en=tokenizer.tokenize_en,
                    tokenize_de=tokenizer.tokenize_de,
                    init_token='<sos>',
                    eos_token='<eos>')

train, valid, test = loader.make_dataset()
loader.build_vocab(train_data=train, min_freq=2)
train_iter, valid_iter, test_iter = loader.make_iter(train, valid, test,
                                                     batch_size=batch_size,
                                                     device=device)

src_pad_idx = loader.source.vocab.stoi['<pad>']
trg_pad_idx = loader.target.vocab.stoi['<pad>']
trg_sos_idx = loader.target.vocab.stoi['<sos>']

enc_voc_size = len(loader.source.vocab)
dec_voc_size = len(loader.target.vocab)
