# Supplementary material for: Intelligent toy tracking trajectory design based on mobile cloud terminal deployment and depth-first search algorithm
Source: PeerJ Comput Sci. 2024 Jul 15;10:e2187. doi: 10.7717/peerj-cs.2187 (PMC11322987; doi:10.7717/peerj-cs.2187)
Supplement: Supplemental Information 1 [file peerj-cs-10-2187-s001.zip › code/models/blocks/encoder_layer.py]

"""
@author : Hyunwoong
@when : 2019-10-24
@homepage : https://github.com/gusdnd852
"""
from torch import nn

from models.layers.layer_norm import LayerNorm
from models.layers.multi_head_attention import MultiHeadAttention
from models.layers.position_wise_feed_forward import PositionwiseFeedForward


class EncoderLayer(nn.Module):

    def __init__(self, d_model, ffn_hidden, n_head, drop_prob):
        super(EncoderLayer, self).__init__()
        self.attention = MultiHeadAttention(d_model=d_model, n_head=n_head)
        self.norm1 = LayerNorm(d_model=d_model)
        self.dropout1 = nn.Dropout(p=drop_prob)

        self.ffn = PositionwiseFeedForward(d_model=d_model, hidden=ffn_hidden, drop_prob=drop_prob)
        self.norm2 = LayerNorm(d_model=d_model)
        self.dropout2 = nn.Dropout(p=drop_prob)

    def forward(self, x, src_mask):
        # 1. compute self attention
        _x = x
        x = self.attention(q=x, k=x, v=x, mask=src_mask)
        
        # 2. add and norm
        x = self.dropout1(x)
        x = self.norm1(x + _x)
        
        # 3. positionwise feed forward network
        _x = x
        x = self.ffn(x)
      
        # 4. add and norm
        x = self.dropout2(x)
        x = self.norm2(x + _x)
        return x
