# Supplementary material for: Intelligent toy tracking trajectory design based on mobile cloud terminal deployment and depth-first search algorithm
Source: PeerJ Comput Sci. 2024 Jul 15;10:e2187. doi: 10.7717/peerj-cs.2187 (PMC11322987; doi:10.7717/peerj-cs.2187)
Supplement: Supplemental Information 1 [file peerj-cs-10-2187-s001.zip › code/models/embedding/token_embeddings.py]

"""
@author : Hyunwoong
@when : 2019-10-24
@homepage : https://github.com/gusdnd852
"""
from torch import nn


class TokenEmbedding(nn.Embedding):
    """
    Token Embedding using torch.nn
    they will dense representation of word using weighted matrix
    """

    def __init__(self, vocab_size, d_model):
        """
        class for token embedding that included positional information

        :param vocab_size: size of vocabulary
        :param d_model: dimensions of model
        """
        super(TokenEmbedding, self).__init__(vocab_size, d_model, padding_idx=1)
