# Supplementary material for: Intelligent toy tracking trajectory design based on mobile cloud terminal deployment and depth-first search algorithm
Source: PeerJ Comput Sci. 2024 Jul 15;10:e2187. doi: 10.7717/peerj-cs.2187 (PMC11322987; doi:10.7717/peerj-cs.2187)
Supplement: Supplemental Information 1 [file peerj-cs-10-2187-s001.zip › code/models/layers/layer_norm.py]

"""
@author : Hyunwoong
@when : 2019-12-18
@homepage : https://github.com/gusdnd852
"""
import torch
from torch import nn


class LayerNorm(nn.Module):
    def __init__(self, d_model, eps=1e-12):
        super(LayerNorm, self).__init__()
        self.gamma = nn.Parameter(torch.ones(d_model))
        self.beta = nn.Parameter(torch.zeros(d_model))
        self.eps = eps

    def forward(self, x):
        mean = x.mean(-1, keepdim=True)
        var = x.var(-1, unbiased=False, keepdim=True)
        # '-1' means last dimension. 

        out = (x - mean) / torch.sqrt(var + self.eps)
        out = self.gamma * out + self.beta
        return out
