# Supplementary material for: Intelligent toy tracking trajectory design based on mobile cloud terminal deployment and depth-first search algorithm
Source: PeerJ Comput Sci. 2024 Jul 15;10:e2187. doi: 10.7717/peerj-cs.2187 (PMC11322987; doi:10.7717/peerj-cs.2187)
Supplement: Supplemental Information 1 [file peerj-cs-10-2187-s001.zip › code/models/layers/position_wise_feed_forward.py]

"""
@author : Hyunwoong
@when : 2019-12-18
@homepage : https://github.com/gusdnd852
"""
from torch import nn


class PositionwiseFeedForward(nn.Module):

    def __init__(self, d_model, hidden, drop_prob=0.1):
        super(PositionwiseFeedForward, self).__init__()
        self.linear1 = nn.Linear(d_model, hidden)
        self.linear2 = nn.Linear(hidden, d_model)
        self.relu = nn.ReLU()
        self.dropout = nn.Dropout(p=drop_prob)

    def forward(self, x):
        x = self.linear1(x)
        x = self.relu(x)
        x = self.dropout(x)
        x = self.linear2(x)
        return x
