# Supplementary material for: Intelligent toy tracking trajectory design based on mobile cloud terminal deployment and depth-first search algorithm
Source: PeerJ Comput Sci. 2024 Jul 15;10:e2187. doi: 10.7717/peerj-cs.2187 (PMC11322987; doi:10.7717/peerj-cs.2187)
Supplement: Supplemental Information 1 [file peerj-cs-10-2187-s001.zip › code/models/layers/scale_dot_product_attention.py]

"""
@author : Hyunwoong
@when : 2019-10-22
@homepage : https://github.com/gusdnd852
"""
import math

from torch import nn


class ScaleDotProductAttention(nn.Module):
    """
    compute scale dot product attention

    Query : given sentence that we focused on (decoder)
    Key : every sentence to check relationship with Qeury(encoder)
    Value : every sentence same with Key (encoder)
    """

    def __init__(self):
        super(ScaleDotProductAttention, self).__init__()
        self.softmax = nn.Softmax(dim=-1)

    def forward(self, q, k, v, mask=None, e=1e-12):
        # input is 4 dimension tensor
        # [batch_size, head, length, d_tensor]
        batch_size, head, length, d_tensor = k.size()

        # 1. dot product Query with Key^T to compute similarity
        k_t = k.transpose(2, 3)  # transpose
        score = (q @ k_t) / math.sqrt(d_tensor)  # scaled dot product

        # 2. apply masking (opt)
        if mask is not None:
            score = score.masked_fill(mask == 0, -10000)

        # 3. pass them softmax to make [0, 1] range
        score = self.softmax(score)

        # 4. multiply with Value
        v = score @ v

        return v, score
