# Supplementary material for: Intelligent toy tracking trajectory design based on mobile cloud terminal deployment and depth-first search algorithm
Source: PeerJ Comput Sci. 2024 Jul 15;10:e2187. doi: 10.7717/peerj-cs.2187 (PMC11322987; doi:10.7717/peerj-cs.2187)
Supplement: Supplemental Information 1 [file peerj-cs-10-2187-s001.zip › code/models/model/__init__.py]

"""
@author : Hyunwoong
@when : 2019-12-18
@homepage : https://github.com/gusdnd852
"""
