# Supplementary material for: Intelligent toy tracking trajectory design based on mobile cloud terminal deployment and depth-first search algorithm
Source: PeerJ Comput Sci. 2024 Jul 15;10:e2187. doi: 10.7717/peerj-cs.2187 (PMC11322987; doi:10.7717/peerj-cs.2187)
Supplement: Supplemental Information 1 [file peerj-cs-10-2187-s001.zip › code/util/epoch_timer.py]

def epoch_time(start_time, end_time):
    elapsed_time = end_time - start_time
    elapsed_mins = int(elapsed_time / 60)
    elapsed_secs = int(elapsed_time - (elapsed_mins * 60))
    return elapsed_mins, elapsed_secs
