# Supplementary material for: Intelligent toy tracking trajectory design based on mobile cloud terminal deployment and depth-first search algorithm
Source: PeerJ Comput Sci. 2024 Jul 15;10:e2187. doi: 10.7717/peerj-cs.2187 (PMC11322987; doi:10.7717/peerj-cs.2187)
Supplement: Supplemental Information 1 [file peerj-cs-10-2187-s001.zip › code/util/tokenizer.py]

import spacy


class Tokenizer:

    def __init__(self):
        self.spacy_de = spacy.load('de_core_news_sm')
        self.spacy_en = spacy.load('en_core_web_sm')

    def tokenize_de(self, text):
        """
        Tokenizes German text from a string into a list of strings
        """
        return [tok.text for tok in self.spacy_de.tokenizer(text)]

    def tokenize_en(self, text):
        """
        Tokenizes English text from a string into a list of strings
        """
        return [tok.text for tok in self.spacy_en.tokenizer(text)]
